# Supplementary material for: Water Resistant Self-Extinguishing Low Frequency Soundproofing Polyvinylpyrrolidone Based Electrospun Blankets
Source: Polymers (Basel). 2019 Jul 19;11(7):1205. doi: 10.3390/polym11071205 (PMC6680870; doi:10.3390/polym11071205)
Supplement: Supplementary file 1 [file polymers-11-01205-s001.zip]

Archive with 1 entries (1 files):
- polymers-538480-supplementary.MP4
